# Supplementary material for: Changes in Foliar Functional Traits of S. pyrenaicus subsp. carpetanus under the Ongoing Climate Change: A Retrospective Survey
Source: Plants (Basel). 2020 Mar 23;9(3):395. doi: 10.3390/plants9030395 (PMC7154879; doi:10.3390/plants9030395)
Supplement: Supplementary file 1 [file plants-09-00395-s001.zip]

Archive with 16 entries (13 files):
- Supplementary files/
- Supplementary files/.DS_Store
- __MACOSX/
- __MACOSX/Supplementary files/
- __MACOSX/Supplementary files/._.DS_Store
- Supplementary files/Research data.xlsx
- __MACOSX/Supplementary files/._Research data.xlsx
- Supplementary files/Supplementary Figure 2b.pdf
- Supplementary files/Supplementary Material, foliar morphology S.carpetanus.docx
- __MACOSX/Supplementary files/._Supplementary Material, foliar morphology S.carpetanus.docx
- Supplementary files/Supplementary Figure 2a.pdf
- __MACOSX/Supplementary files/._Supplementary Figure 2a.pdf
- Supplementary files/Supplementary Figure 3.pdf
- __MACOSX/Supplementary files/._Supplementary Figure 3.pdf
- Supplementary files/Supplementary Figure 1.pdf
- __MACOSX/Supplementary files/._Supplementary Figure 1.pdf
