# Supplementary material for: Changes in Foliar Functional Traits of S. pyrenaicus subsp. carpetanus under the Ongoing Climate Change: A Retrospective Survey
Source: Plants (Basel). 2020 Mar 23;9(3):395. doi: 10.3390/plants9030395 (PMC7154879; doi:10.3390/plants9030395)
Supplement: Supplementary file 1 [file plants-09-00395-s001.zip › Supplementary files/Research data.xlsx]

## Sheet: STOMATA
ID	Herbarium ID/ Institution	Year	Sampling point	Altitude	Sample no.	No. stomate	Mean Stomate length (µm)	Mean Stomate width (µm)	Stomatal density (n/mm2)	Av. stomatal density per individual (no.stomate/mm2)	Std dev	LA (cm2)	Height (cm)	Leaf width (cm)	Leaf length (cm)	Temprature, growing season (ºC)	Rainfall, growing season (mm)	Mean Temperature, wet season (ºC)	Rainfall, wet season (mm)
1	MAF 58902	1926	Guarramillas	2200	1	41	26.61	42.1	38	35	4.242641	18.88				NA	NA	NA	NA
1	MAF 58902	1926	Guarramillas	2201	1.1	NA	-	-	NA			18.88				NA	NA	NA	NA
1	MAF 58902	1926	Guarramillas	2202	1.2	36	56.7	37.75	32			18.88				NA	NA	NA	NA
1	MAF 58902	1926	Guarramillas	2203	1.3	NA	-	-	NA			18.88				NA	NA	NA	NA
1	MAF 58902	1926	Guarramillas	2204	1.4	NA	-	-				18.88				NA	NA	NA	NA
2	MAF 89552	1941	Cadelario	NA	2	38	44.36	38.99	35	33		16.7				NA	NA	NA	NA
2	MAF 89552	1941	Cadelario	NA	2.1	NA	-	-	NA			16.7				NA	NA	NA	NA
2	MAF 89552	1941	Cadelario	NA	2.2	33	49.88	40.59	31			16.7				NA	NA	NA	NA
2	MAF 89552	1941	Cadelario	NA	2.3	NA	-	-	NA			16.7				NA	NA	NA	NA
2	MAF 89552	1941	Cadelario	NA	2.4	NA	-	-	NA			16.7				NA	NA	NA	NA
3	MAF 79092	1947	Peñalara	2428	3	64	55.87	35.6	69.12	57.4588	6.33457	15.885	34.1	2.3333	6.71667	15.7	39
3	MAF 79092	1947	Peñalara	2428	3.1	61	46.2767	41.1933	56.4815			15.901	34.1	2.412	6.66667	15.7	39	1.8	103.5
3	MAF 79092	1947	Peñalara	2428	3.2	54	44.36	38.99	50			15.89	34.1	2.22222	6.66666	15.7	39	1.8	103.5
3	MAF 79092	1947	Peñalara	2428	3.3	67	49.88	40.59	62.037			15.9	34.1	2.3	6.7	15.7	39	1.8	103.5
3	MAF 79092	1947	Peñalara	2428	3.4	64	44.5	42.94	59.2593			15.899	34.1	2.33333	6.74442	15.7	39	1.8	103.5
3	MAF 79092	1947	Peñalara	2428	3.6	62.3333	60.03	44.01	57.716			15.874	34.1	2.30222	6.72689	15.7	39	1.8	103.5
28	SALAF 3139	1947	Peñalara	2428	28.1	54.4	59.1267	42.3533	50.3704	50.3704	1.3047	18.74	40.1	2.125	6.875	15.7	39	1.8	103.5
28	SALAF 3139	1947	Peñalara	2428	28.2	55	47.5267	38.2367	50.9259			18.69	40.1	2.099	6.85	15.7	39	1.8	103.5
28	SALAF 3139	1947	Peñalara	2428	28.3	53.25	58.425	42.675	49.3056			18.65	40.1	2.102	6.9	15.7	39	1.8	103.5
28	SALAF 3139	1947	Peñalara	2428	28.4	51.6	49.9	42.905	47.7778			18.79	40.1	2.111	6.91	15.7	39	1.8	103.5
28	SALAF 3139	1947	Peñalara	2428	28.5	54.8	49.9	42.905	50.7407			18.72	40.1	2.095	6.899	15.7	39	1.8	103.5
29	SALAF 3144	1947	Peñalara	2428	29.1	61.2	53.5	37.89	56.6667	56.6667	2.06047	14.8833	32.1	2	5.86666	15.7	39	1.8	103.5
29	SALAF 3144	1947	Peñalara	2428	29.2	62.6	59.24	37.76	57.963			14.88	32.1	1.96667	5.78666	15.7	39	1.8	103.5
29	SALAF 3144	1947	Peñalara	2428	29.3	62.2	54.48	43.58	57.5926			14.7809	32.1	1.98889	5.89888	15.7	39	1.8	103.5
29	SALAF 3144	1947	Peñalara	2428	29.4	58.2	57.665	39.89	53.8889			14.8042	32.1	2	5.9	15.7	39	1.8	103.5
29	SALAF 3144	1947	Peñalara	2428	29.5	64.2	55.8967	43.0333	59.4444			14.91	32.1	2	5.89809	15.7	39	1.8	103.5
30	SALAF 3149	1947	Peñalara	2428	30.1	36.2	57.8967	47.5367	33.5185	33.5185	2.07209	16.61	30.1	2	6.1	15.7	39	1.8	103.5
30	SALAF 3149	1947	Peñalara	2428	30.2	37.4	57.9033	43.4133	34.6296			16.61	30.1	2.01	6.19	15.7	39	1.8	103.5
30	SALAF 3149	1947	Peñalara	2428	30.3	35.8	65.77	34.015	33.1481			16.61	30.1	1.99	6.08	15.7	39	1.8	103.5
30	SALAF 3149	1947	Peñalara	2428	30.4	33.6	57.9033	43.4133	31.1111			16.61	30.1	2.02	6.15	15.7	39	1.8	103.5
30	SALAF 3149	1947	Peñalara	2428	30.5	31.8	65.77	34.015	29.4444			16.61	30.1	1.98	6.2	15.7	39	1.8	103.5
32	SALAF 3154	1947	Peñalara	2428	32.1	51	61.46	43.2167	47.2222	47.2222	6.50604	14.18	20.1	2.43	5.33	15.7	39	1.8	103.5
32	SALAF 3154	1947	Peñalara	2428	32.2	46	58.2067	45.6367	42.5926			14.18	20.1	2.4	5.29	15.7	39	1.8	103.5
32	SALAF 3154	1947	Peñalara	2428	32.3	37.8	55.8733	37.5467	35			14.18	20.1	2.39	5.3	15.7	39	1.8	103.5
32	SALAF 3154	1947	Peñalara	2428	32.4	53	57.0167	37.0467	49.0741			14.18	20.1	2.39	5.35	15.7	39	1.8	103.5
32	SALAF 3154	1947	Peñalara	2428	32.5	55.6	57.0167	34.015	51.4815			14.18	20.1	2.43	5.28	15.7	39	1.8	103.5
4	MAF 120334	1956	Bola del mundo	2244	4.1	28	49.7	34.42	25.9259	27.6852	4.92572	15.846	24.5667	2	7.055	14.3	14.8	2.94	153.53
4	MAF 120334	1956	Bola del mundo	2244	4.2	30	50.26	31.18	27.7778			15.801	24.5667	1.99	7.056	14.3	14.8	2.94	153.53
4	MAF 120334	1956	Bola del mundo	2244	4.3	29	54.445	33.48	26.8519			15.793	24.5667	2.03	7.067	14.3	14.8	2.94	153.53
4	MAF 120334	1956	Bola del mundo	2244	4.4	24	59.74	29.47	22.2222			15.842	24.5667	1.97	7.12	14.3	14.8	2.94	153.53
4	MAF 120334	1956	Bola del mundo	2244	4.5	38.5	50.3567	56.585	35.6481			15.799	24.5667	1.95	7.09	14.3	14.8	2.94	153.53
33	VALF 2473	1947	Peñalara	2428	33.1	53	55.27	41.76	49	43	1.3339	16.8	30	2.2	6.69	14.3	14.8	2.49	77.07
33	VALF 2473	1947	Peñalara	2428	33.2	49	51.72	32.6	45			16.5	30	2.19	6.71	14.3	14.8	2.49	77.07
33	VALF 2473	1947	Peñalara	2428	33.3	48	54.6	38.8	44			16.77	30	2.21	6.7	14.3	14.8	2.49	77.07
33	VALF 2473	1947	Peñalara	2428	33.4	40	60.79	37.7	37			16.83	30	2.24	6.65	14.3	14.8	2.49	77.07
33	VALF 2473	1947	Peñalara	2428	33.5	40	55.44	38.76	37			16.78	30	2.2	6.66	14.3	14.8	2.49	77.07
34	VALF 2473	1947	Peñalara	2428	34.1	41	51.36	40.08	38	38	1.29893	15.11	20.1	2.49	5.19	14.3	14.8	2.49	77.07
34	VALF 2473	1947	Peñalara	2428	34.2	40	59.04	43.4	37			15.09	20.1	2.54	5.2	14.3	14.8	2.49	77.07
34	VALF 2473	1947	Peñalara	2428	34.3	41	56.6	40.61	38			15.05	20.1	2.5	5.15	14.3	14.8	2.49	77.07
34	VALF 2473	1947	Peñalara	2428	34.4	44	58.18	44.4	41			15.1	20.1	2.49	5.15	14.3	14.8	2.49	77.07
34	VALF 2473	1947	Peñalara	2428	34.5	41	54.09	47.1	38			15.08	20.1	2.5	5.2	14.3	14.8	2.49	77.07
5	MAF 69199	1967	Navafria	1773	5.1	52.6667	28.0367	19.66	48.7654	42.1605	4.09809	17.7	33.83	2.8	5.7	18.6	8.1	1.14	162.39
5	MAF 69199	1967	Navafria	1773	5.2	46	48.65	36.5083	42.5926			17.69	33.8	2.75	6.8	18.6	8.1	1.14	162.39
5	MAF 69199	1967	Navafria	1773	5.4	45	48.9033	43.0467	41.6667			17.71	33.8	2.7	7.9	18.6	8.1	1.14	162.39
5	MAF 69199	1967	Navafria	1773	5.5	43	52.6033	36.3267	39.8148			17.7	33.79	2.5	5.4	18.6	8.1	1.14	162.39
5	MAF 69199	1967	Navafria	1773	5.6	41	56.5667	37.2333	37.963			17.71	33.78	2.8	5.7	18.6	8.1	1.14	162.39
6	MAF 102378	1967	Navafria	1773	6.2	46.3333	45.9133	37.8967	42.9012	45.3086	2.9394	17.2466	36.7	2.6	6.22	18.6	8.1	1.14	162.39
6	MAF 102378	1967	Navafria	1773	6.3	52.6667	94.48	83.5567	48.7654			17.25	36.7	2.64	6.2	18.6	8.1	1.14	162.39
6	MAF 102378	1967	Navafria	1773	6.4	47.6667	51.75	39.47	44.1358			17.1999	36.7	2.58	6.19	18.6	8.1	1.14	162.39
6	MAF 102378	1967	Navafria	1773	6.5	52	51.75	39.47	48.1481			17.1899	36.7	2.63	6.21	18.6	8.1	1.14	162.39
6	MAF 102378	1967	Navafria	1773	6	46	51.75	39.47	42.5926			17.2666	36.7	2.64	6.22	18.6	8.1	1.14	162.39
7	MAF 152975	1971	Cabeza de hierro	2380	7.1	41.6667	43.8467	35.29	38.5802	39.8765	2.07503	23.0125	59.1	2.4	7.53	14.7	29.8	0.77	117.34
7	MAF 152975	1971	Cabeza de hierro	2380	7.3	41	88.04	65.9133	37.963			23.0125	59.09	2.39	7.5	14.7	29.8	0.77	117.34
7	MAF 152975	1971	Cabeza de hierro	2380	7.4	45.3333	48.69	38.89	41.9753			23.0125	59.12	2.42	7.49	14.7	29.8	0.77	117.34
7	MAF 152975	1971	Cabeza de hierro	2380	7.2	45.6667	45.71	34.26	42.284			23.0125	59.11	2.36	7.48	14.7	29.8	0.77	117.34
7	MAF 152975	1971	Cabeza de hierro	2380	7.5	41.6667	46.89	38.5	38.5802			23.0125	59.08	2.4	7.51	14.7	29.8	0.77	117.34
8	MAF 115664	1973	Peñalara	2428	8	39	45.54	35.69	36.1111	35.9259	1.78105	19.56	36.8	2.5	6	14.2	50.7	0.77	117.34
8	MAF 115664	1973	Peñalara	2428	8.2	42	45.2	33	38.8889			19.66	36.8	2.3	8.7	14.2	50.7	0.77	117.34
8	MAF 115664	1973	Peñalara	2428	8.3	38	37.9	22.84	35.1852			19.661	36.8	2.3	8.7	14.2	50.7	0.77	117.34
8	MAF 115664	1973	Peñalara	2428	8.4	37	35.27	35	34.2593			19.5771	36.8	2.3	8.7	14.2	50.7	0.77	117.34
8	MAF 115664	1973	Peñalara	2428	8.5	38	35.27	35	35.1852			19.6001	39.6	2.1	7.4	14.2	50.7	0.77	117.34
9	MAF 119859	1974	Navacerrada	1894	9	34	48.76	40.255	31.4815	29.3519	1.20726	8.69	31.4	5.6	1.9	11.1	8.7	0.97	164
9	MAF 119859	1974	Navacerrada	1894	9.5	31	52.77	44.71	28.7037			8.8	31.4	5.6	1.9	11.1	8.7	0.97	164
9	MAF 119859	1974	Navacerrada	1894	9.2	31	52.27	26.99	28.7037			8.72	31.4	5.9	1.98	11.1	8.7	0.97	164
9	MAF 119859	1974	Navacerrada	1894	9.3	31	55.86	37.02	28.7037			8.7	31.4	5.9	1.98	11.1	8.7	0.97	164
9	MAF 119859	1974	Navacerrada	1894	9.4	31.5	43.75	39.61	29.1667			8.69	31.4	5.9	1.98	11.1	8.7	0.97	164
16	MAF 134292	1989	Peñalara	2000	16	49	52.8233	38.6133	45.3704	45	1.65347	15.1633	37.2	2	5.7	18.6	34	3	98.83
16	MAF 134292	1989	Peñalara	2000	16.2	46.6667	53.9167	40.7267	43.2099			15.2333	37.2	1.8	5.5	18.6	34	3	98.83
16	MAF 134292	1989	Peñalara	2000	16.3	47	55.29	42.94	43.5185			15.3211	37.2	1.9	5.6	18.6	34	3	98.83
16	MAF 134292	1989	Peñalara	2000	16.4	49.3333	60.78	31.17	45.679			15.1699	37.2	1.9	5.6	18.6	34	3	98.83
16	MAF 134292	1989	Peñalara	2000	16.5	51	55.42	39.37	47.2222			15.3001	37.2	1.9	5.6	18.6	34	3	98.83
17	MAF 146691	1990	Peñalara	2000	17.1	43	100.75	73.92	39.8148	38.2716	1.20726	23.995	36.4	2.56667	7.4	18.1	62.9	2.71	150.03
17	MAF 146691	1990	Peñalara	2000	17.1.1	42	101.48	86.33	38.8889			24.001	36.4	2.66672	7.4	18.1	62.9	2.71	150.03
17	MAF 146691	1990	Peñalara	2000	17.1.2	43	95.3	83.49	39.8148			23.998	36.4	2.55556	7.3	18.1	62.9	2.71	150.03
17	MAF 146691	1990	Peñalara	2000	17.3	41	40.58	34.96	37.963			23.995	31.8	2.66667	7.5	18.1	62.9	2.71	150.03
17	MAF 146691	1990	Peñalara	2000	17.3.1	40	41.46	40.48	37.037			24.015	31.8	2.66649	7.4	18.1	62.9	2.71	150.03
17	MAF 146691	1990	Peñalara	2000	17.3.2	41	45.8	42.63	37.963			24.012	31.8	2.66667	7.4	18.1	62.9	2.71	150.03
18	MAF 144434	1992	Valdesqui	1920	18.1	36	56.7	45.0667	33.3333	33.7346	1.3524	9.3875	49	1.85	4.4	12.6	57.6	2.54	64.9
18	MAF 144434	1992	Valdesqui	1920	18.2	37	54.56	41.9033	34.2593			9.3955	49	1.92	4.4	12.6	57.6	2.54	64.9
18	MAF 144434	1992	Valdesqui	1920	18.3	34.3333	51.08	47.37	31.7901			9.3982	49	1.89	4.4	12.6	57.6	2.54	64.9
18	MAF 144434	1992	Valdesqui	1920	16.5	38.3333	52.31	41.91	35.4938			9.4021	49	1.9	4.4	12.6	57.6	2.54	64.9
18	MAF 144434	1992	Valdesqui	1920	16.4	36.5	50.5	40.2	33.7963			9.4001	49	1.88	4.4	12.6	57.6	2.54	64.9
19	MAF 157077	1999	Peñalara	2000	19.1	40.6667	59.2	44.76	37.6543	37.716	2.31379	11.534	30.925	1.871	5.05	18.5	41.7	2.06	78.91
19	MAF 157077	1999	Peñalara	2000	19.2	39.3333	59.2	46.74	36.4198			11.498	30.925	1.9142	5	18.5	41.7	2.06	78.91
19	MAF 157077	1999	Peñalara	2000	19.3	38.6667	56.86	43.76	35.8025			11.502	30.925	1.857	4.99	18.5	41.7	2.06	78.91
19	MAF 157077	1999	Peñalara	2000	19.4	40	53.21	43.32	37.037			11.491	30.925	1.857	5.05	18.5	41.7	2.06	78.91
19	MAF 157077	1999	Peñalara	2000	19.5	45	58.35	42.58	41.6667			11.488	30.925	1.912	5.07	18.5	41.7	2.06	78.91
20	MA 515384	1992	Peñalara	2025	20.1	52.25	56.8325	39.2775	48.3796	48.1327	1.6299	6.6512	52	1.78	4.6	12.6	57.6	2.54	64.9
20	MA 515384	1992	Peñalara	2025	20.2	52.6667	64.2767	37.39	48.7654			6.7133	52	1.88	4.59	12.6	57.6	2.54	64.9
20	MA 515384	1992	Peñalara	2025	20.3	49	58.8733	36.1933	45.3704			6.6609	52	1.9	4.55	12.6	57.6	2.54	64.9
20	MA 515384	1992	Peñalara	2025	20.4	52.3333	61.4533	35.3667	48.4568			6.7004	52	2.01	5	12.6	57.6	2.54	64.9
20	MA 515384	1992	Peñalara	2025	20.5	53.6667	61.4533	35.3667	49.6914			6.6992	52	1.87	4.4	12.6	57.6	2.54	64.9
43	-	1995	Puerto de Cotos	1830	43.1	45.2	49.6533	36.1433	41.8519	33.6759	5.53426	22.713	82.6	2.4	6.6	17	43	3.46	79.9
43	-	1995	Puerto de Cotos	1830	43.2	40	47.8733	38.1633	37.037			22.703	82.6	2.3	6.6	17	43	3.46	79.9
43	-	1995	Puerto de Cotos	1830	43.3	32.25	54.9167	37.5967	29.8611			22.683	82.6	2.41	6.6	17	43	3.46	79.9
43	-	1995	Puerto de Cotos	1830	43.4	32.2	57.65	44.9133	29.8148			22.699	82.6	2.4	6.59	17	43	3.46	79.9
43	-	1995	Puerto de Cotos	1830	43.5	32.2	57.65	44.9133	29.8148			22.715	82.6	2.42	6.47	17	43	3.46	79.9
22	MA 750233	2005	Puerto de la Morcuera	2000	22.1	46.3333	51.8167	39.42	42.9012	40.463	2.5647	12.63	25.12	2.699	6.6	15.8	82.1	1.66	107.43
22	MA 750233	2005	Puerto de la Morcuera	2000	22.2	44.6667	54.6367	42.72	41.358			12.6	25.12	2.658	6.59	15.8	82.1	1.66	107.43
22	MA 750233	2005	Puerto de la Morcuera	2000	22.3	44	53.566	42.69	40.7407			12.58	25.12	2.712	6.56	15.8	82.1	1.66	107.43
22	MA 750233	2005	Puerto de la Morcuera	2000	22.4	39	54.6367	42.72	36.1111			12.6	25.12	2.69	6.59	15.8	82.1	1.66	107.43
22	MA 750233	2005	Puerto de la Morcuera	2000	22.5	44.5	54.0001	44.02	41.2037			12.59	25.12	2.678	6.61	15.8	82.1	1.66	107.43
44	CIEMAT	2007	Bola del mundo	2244	44.1	56.8	46.9667	35.6517	52.5926	55.8519	1.87303	4.3	33.9	2.59333	9.344	16	0.6	3.13	181.2
44	CIEMAT	2007	Bola del mundo	2244	44.2	60.8	48.37	35.4838	56.2963			4.33	33.9	2.6333	9.424	16	0.6	3.13	181.2
44	CIEMAT	2007	Bola del mundo	2244	44.3	61	50.6583	36.65	56.4815			4.29	33.9	2.62334	9.45	16	0.6	3.13	181.2
44	CIEMAT	2007	Bola del mundo	2244	44.4	61	52.6871	40.4443	56.4815			4.25	33.9	2.589	9.392	16	0.6	3.13	181.2
44	CIEMAT	2007	Bola del mundo	2244	44.5	62	51.4414	40.1643	57.4074			4.31	33.9	2.59333	9.256	16	0.6	3.13	181.2
21	MA 773457	2007	Cumbre el Nevero	2106	21.1	44	53.7533	38.6567	40.7407	34.9383	3.85123	11.3972	31.93	2.716	7.77778	13.6	15	3.13	181.2
21	MA 773457	2007	Cumbre el Nevero	2106	21.2	33.3333	57.09	39.9033	30.8642			11.4212	31.93	2.801	7.82777	13.6	15	3.13	181.2
21	MA 773457	2007	Cumbre el Nevero	2106	21.3	39.3333	58.9133	39.1867	36.4198			11.39	31.93	2.707	7.77777	13.6	15	3.13	181.2
21	MA 773457	2007	Cumbre el Nevero	2106	21.4	37	53.7533	38.6567	34.2593			11.3991	31.93	2.723	7.81001	13.6	15	3.13	181.2
21	MA 773457	2007	Cumbre el Nevero	2106	21.5	35	57.09	39.9033	32.4074			11.3899	31.93	2.689	7.77766	13.6	15	3.13	181.2
46	CIEMAT	2008	Bola del mundo	2244	46.1	55	52.895	40.1483	50.9259	50.3333	1.05896	11.62	35.1			15.9	19.3	3.31	108.6
46	CIEMAT	2008	Bola del mundo	2244	46.2	53.8	50.6933	45.5971	49.8148			11.61	35.1			15.9	19.3	3.31	108.6
46	CIEMAT	2008	Bola del mundo	2244	46.3	52.6	48.7783	36.4467	48.7037			11.57	35.1			15.9	19.3	3.31	108.6
46	CIEMAT	2008	Bola del mundo	2244	46.4	55.2	56.0117	41.075	51.1111			11.72	35.1			15.9	19.3	3.31	108.6
46	CIEMAT	2008	Bola del mundo	2244	46.5	55.2	53.49	37.615	51.1111			11.6	35.1			15.9	19.3	3.31	108.6
24	CIEMAT	2008	Bola del mundo	2244	24.1	59.4	47.6625	41.1725	55	55	3.87652	11.59	30.2			15.9	19.3	3.31	108.6
24	CIEMAT	2008	Bola del mundo	2244	24.2	50	45.8867	41.55	46.2963			11.62	30.2			15.9	19.3	3.31	108.6
24	CIEMAT	2008	Bola del mundo	2244	24.3	56	45.39	41.63	51.8519			11.6	30.2			15.9	19.3	3.31	108.6
24	CIEMAT	2008	Bola del mundo	2244	24.4	60.8	50.66	39.4333	56.2963			11.61	30.2			15.9	19.3	3.31	108.6
24	CIEMAT	2008	Bola del mundo	2244	24.5	55.6	45.8867	34.614	51.4815			11.58	30.2			15.9	19.3	3.31	108.6
45	CIEMAT	2009	Bola del mundo	2244	45.1	54.2	53.74	43.264	50.1852	50.1852	4.43981	11.72	33.2			17.5	0	1.6	145.99
45	CIEMAT	2009	Bola del mundo	2244	45.2	62.4	48.19	36.0871	57.7778			11.67	33.2			17.5	0	1.6	145.99
45	CIEMAT	2009	Bola del mundo	2244	45.3	51.6	52.022	39.608	47.7778			11.69	33.2			17.5	0	1.6	145.99
45	CIEMAT	2009	Bola del mundo	2244	45.4	51.2	51.2683	41.425	47.4074			11.72	33.2			17.5	0	1.6	145.99
45	CIEMAT	2009	Bola del mundo	2244	45.5	51.2	51.27	40.118	47.4074			11.7	33.2			17.5	0	1.6	145.99
25	CIEMAT	2009	Bola del mundo	2244	25.1	59.8	50.2217	39.1383	55.3704	55.3704	1.99192	2.91	30.6			17.5	0	1.6	145.99
25	CIEMAT	2009	Bola del mundo	2244	25.2	64	56.1325	43.6125	59.2593			2.89	30.6			17.5	0	1.6	145.99
25	CIEMAT	2009	Bola del mundo	2244	25.3	62.4	51.04	39.1733	57.7778			2.85	30.6			17.5	0	1.6	145.99
25	CIEMAT	2009	Bola del mundo	2244	25.4	63.4	53.718	39.676	58.7037			2.92	30.6			17.5	0	1.6	145.99
25	CIEMAT	2009	Bola del mundo	2244	25.5	59.2	52.06	38.51	54.8148			2.91	30.6			17.5	0	1.6	145.99
26	CIEMAT	2011	Bola del mundo	2244	26.1	58.75	49.7733	40.7033	54.3981	55.7315	3.99068	10.3	31.38			17.2	41.7	2.43	168.41
26	CIEMAT	2011	Bola del mundo	2244	26.2	54.2	51.3533	37.0433	50.1852			10.32	31.38			17.2	41.7	2.43	168.41
26	CIEMAT	2011	Bola del mundo	2244	26.3	66	49.66	41.3167	61.1111			10.26	31.38			17.2	41.7	2.43	168.41
26	CIEMAT	2011	Bola del mundo	2244	26.4	60.2	52.23	35.19	55.7407			10.32	31.38			17.2	41.7	2.43	168.41
26	CIEMAT	2011	Bola del mundo	2244	26.5	61.8	52.23	35.19	57.2222			10.29	31.38			17.2	41.7	2.43	168.41
23	MA 906955	2015	Lozoya del Valle	2000	23.1	68.6667	56.904	38.6567	63.5802	69.9846	4.0242	4.58737	26.73	1.686	5.175	17	42.5	3.06	172.51
23	MA 906955	2015	Lozoya del Valle	2000	23.2	76.6667	59.27	37.6333	70.9877			4.63572	26.73	1.69	5.189	17	42.5	3.06	172.51
23	MA 906955	2015	Lozoya del Valle	2000	23.3	76.3333	56.904	38.6567	70.679			4.55874	26.73	1.689	5.193	17	42.5	3.06	172.51
23	MA 906955	2015	Lozoya del Valle	2000	23.4	80.6667	59.27	37.6333	74.6914			4.61132	26.73	1.7	5.177	17	42.5	3.06	172.51
23	MA 906955	2015	Lozoya del Valle	2000	23.5	76	56.904	38.6567	70.3704			4.65874	26.73	1.686	5.201	17	42.5	3.06	172.51
LiCor	MAF 178101	2018	Bola del mundo	2244	Bola 2.1	52	39.66	39.71	48.1481	47	2.3967	9.8	58.5	2.91	8	16.8	6	2.33	174.66
LiCor	MAF 178101	2018	Bola del mundo	2244	Bola 2.2	56	51.99	45.33	51.8519			9.67	58.5	2.91	7.88	16.8	6	2.33	174.66
LiCor	MAF 178101	2018	Bola del mundo	2244	Bola 2.3	50	56.33	47.01	46.2963			9.88	58.5	2.91	7.9	16.8	6	2.33	174.66
LiCor	MAF 178101	2018	Bola del mundo	2244	Bola 2.4	55	39.66	35.19	50.9259			9.8	58.5	2.91	8.02	16.8	6	2.33	174.66
LiCor	MAF 178101	2018	Bola del mundo	2244	Bola 2.5	51	59.37	34.17	47.2222			9.82	58.5	2.91	8	16.8	6	2.33	174.66
LiCor	MAF 178101	2018	Bola del mundo	2244	Bola 3.1	45	61.08	37.59	41.6667			9.79	58.5	2.91	8.04	16.8	6	2.33	174.66
LiCor	MAF 178101	2018	Bola del mundo	2244	Bola 3.2	47	49.42	48.46	43.5185			9.72	58.5	2.91	7.98	16.8	6	2.33	174.66
LiCor	MAF 178101	2018	Bola del mundo	2244	Bola 3.3	48	57.43	35.99	44.4444			9.8	58.5	2.91	8.01	16.8	6	2.33	174.66
Bola 1	MAF 178101	2018	Bola del mundo	2244	Bola 1.1	55	62.82	40.46	50.9259	46.6667	2.50171	9.302	49.8	2.8903	8.12	16.8	6	2.33	174.66
Bola 2	MAF 178101	2018	Bola del mundo	2244	Bola 1.2	49	61.3	37.14	45.3704			9.286	49.8	2.93333	8.1333	16.8	6	2.33	174.66
Bola 3	MAF 178101	2018	Bola del mundo	2244	Bola 1.3	48	70.25	35.19	44.4444			9.298	49.8	2.88777	8.033	16.8	6	2.33	174.66
Bola 4	MAF 178101	2018	Bola del mundo	2244	Bola 1.4	50	56	49.4	46.2963			9.31	49.8	2.88889	8.10231	16.8	6	2.33	174.66
Bola 5	MAF 178101	2018	Bola del mundo	2244	Bola 1.5	50	53.32	44.65	46.2963			9.29	49.8	2.88333	8.0133	16.8	6	2.33	174.66
